# Supplementary material for: Development and First-in-Human Translation of Hyperpolarized [1-13C]Alpha-Ketoglutarate MR Spectroscopy in the Brain
Source: Sensors (Basel). 2026 Apr 29;26(9):2753. doi: 10.3390/s26092753 (PMC13165773; doi:10.3390/s26092753)
Supplement: Supplementary file 1 [file sensors-26-02753-s001.zip]

Archive with 1 entries (1 files):
- sensors-4222105-supplementary.pdf
